# Supplementary material for: A Blue Light-Responsive Strong Synthetic Promoter Based on Rational Design in Chlamydomonas reinhardtii
Source: Int J Mol Sci. 2023 Sep 27;24(19):14596. doi: 10.3390/ijms241914596 (PMC10572394; doi:10.3390/ijms241914596)
Supplement: Supplementary file 1 [file ijms-24-14596-s001.zip]

Archive with 1 entries (1 files):
- ijms-2610307-supplementary.pdf
